# Supplementary material for: Deep Learning Based Automated Orthotopic Lung Tumor Segmentation in Whole-Body Mouse CT-Scans
Source: Cancers (Basel). 2021 Sep 13;13(18):4585. doi: 10.3390/cancers13184585 (PMC8471805; doi:10.3390/cancers13184585)
Supplement: Supplementary file 1 [file cancers-13-04585-s001.zip]

Archive with 2 entries (2 files):
- Supplementary figures_resubmission.pdf
- Supplementary information_resubmission.pdf
